# Supplementary material for: Preliminary evaluations of 3-dimensional human skin models for their ability to facilitate in vitro the long-term development of the debilitating obligatory human parasite Onchocerca volvulus
Source: PLoS Negl Trop Dis. 2020 Nov 5;14(11):e0008503. doi: 10.1371/journal.pntd.0008503 (PMC7671495; doi:10.1371/journal.pntd.0008503)
Supplement: S1 Table — (XLSX) [file pntd.0008503.s004.xlsx]

## Sheet: Tabelle1
Group	3D-1 (E10 medium)	3D-2	3D-3	3D-4	2D control (L4 medium)	2D control (L4H medium)
Base media	Base: Epilife media	E10	E10	E10: 50 %	MEMα: 20 %	MEMα: 30 %
	1X Human keratinocyte growth supplement			L4H: 50 %	NCTC-109: 20 %	NCTC-109: 30 %
	1.4 mM Calcium chloride				DMEM/F12: 20 %	DMEM/F12: 40 %
	252 µM Ascorbic acid				Endothelial cell medium: 40 %
	10 ng/ml Keratinocyte growth factor
	10 % Fibrolife media
Supplements		10 % FBS*	10 % FBS*	No Additional supplements added. L4H dilution automatically brings Larvae supplements to 1X and 10 % FBS*	20 % FBS	20 % FBS
			Larvae supplements (1X)		Larvae supplements (1X)	Larvae supplements (2X)
					1 % D-glucose	2 % D-glucose
					1 mM sodium pyruvate	2 mM sodium pyruvate
					1X Non-Essential Amino Acids	2X Non-Essential Amino Acids
					0.1 % Lipid Mixture-1	0.2 % Lipid Mixture-1
					1X insulin transferrin selenium	2X insulin transferrin selenium
*FBS was at 10 % for groups containing the skin models as 20 % FBS caused overgrowth of cells and disruption of models. All media combinations received a final concentration of 1X anti-anti.
		1 % glucose (G8769; Sigma, USA), 1 mM sodium pyruvate (11360070; Thermo Fisher Scientific, USA), 1X insulin transferrin selenium (51500–056; Thermo Fisher Scientific, USA), 0.1 % Lipid Mixture-1 (L0288; Sigma, USA) and 1 % Non-Essential Amino Acids (11140–050; Thermo Fisher Scientific, USA). This media was used to culture L4s over HUVEC monolayer.
